# Supplementary material for: Comprehensive analysis reveals key genes and environmental toxin exposures underlying treatment response in ulcerative colitis based on in-silico analysis and Mendelian randomization
Source: Aging (Albany NY). 2023 Dec 4;15(23):14141–71. doi: 10.18632/aging.205294 (PMC10756092; doi:10.18632/aging.205294)
Supplement: Supplementary Table 6 [file aging-15-205294-s007.xls]

## Sheet: Supplementary Table 6
Supplementary Table 6. The XSum scores for all small molecule drugs in the CMap database.
id	xsum-score
clofibrate	-6996.75
STOCK1N.35874	-671.099
TTNPB	-466.917
imatinib	-465.439
AH.6809	-173.92
alsterpaullone	-143.238
CAY.10397	-78.6208
AG.012559	-73.9318
betulin	-67.6001
AR.A014418	-65.9823
phenoxybenzamine	-52.0281
fludroxycortide	-50.237
Gly.His.Lys	-48.8056
HC.toxin	-47.0885
PNU.0293363	-44.8218
calmidazolium	-38.7807
beclometasone	-38.0847
halcinonide	-37.9449
diflorasone	-37.8393
BCB000040	-37.7107
X0297417.0002B	-35.2663
carmustine	-34.8514
arachidonic.acid	-33.551
BAS.012416453	-33.1814
flunisolide	-33.0398
valinomycin	-32.9174
H.7	-32.0787
X0225151.0000	-30.2319
X5707885	-28.6782
lisinopril	-28.347
AG.013608	-28.0781
nomegestrol	-27.7645
CP.645525.01	-27.7109
dilazep	-27.6935
X16.16.dimethylprostaglandin.E2	-27.2822
dydrogesterone	-26.3095
mycophenolic.acid	-25.9314
glycopyrronium.bromide	-25.6402
mometasone	-25.6017
proxymetacaine	-25.3269
Prestwick.675	-25.2424
fluticasone	-25.2113
GW.8510	-25.13
tetraethylenepentamine	-25.0476
spironolactone	-24.9492
doxycycline	-24.5146
tomatidine	-24.3511
X0317956.0000	-24.2498
Prestwick.685	-23.8847
budesonide	-23.7441
sulindac	-23.729
mevalolactone	-23.5934
sirolimus	-23.3572
PNU.0251126	-23.3472
halofantrine	-23.0433
dexamethasone	-22.8689
sitosterol	-22.6852
methapyrilene	-22.5725
clioquinol	-22.5164
alpha.ergocryptine	-22.4354
diethylcarbamazine	-22.1824
prednicarbate	-22.0072
BCB000039	-21.6053
tolnaftate	-21.2761
pregnenolone	-21.1742
isoxicam	-21.1534
tridihexethyl	-20.8817
sulfachlorpyridazine	-20.7106
X0175029.0000	-20.5321
hydrocortisone	-20.5069
lansoprazole	-20.4188
flumetasone	-20.1138
mestranol	-19.9571
alclometasone	-19.8826
X5213008	-19.7896
diclofenamide	-19.6203
pyrazinamide	-19.3351
yohimbic.acid	-19.3311
vitexin	-18.8786
megestrol	-18.8565
tolbutamide	-18.6953
flucytosine	-18.6624
prednisolone	-18.5233
nafcillin	-18.4367
meropenem	-18.2989
sulfinpyrazone	-18.211
AH.23848	-18.1206
simvastatin	-18.0112
procaine	-17.9719
acacetin	-17.4343
heptaminol	-17.4224
X12.13.EODE	-17.2883
benzethonium.chloride	-17.223
demecolcine	-17.1697
pronetalol	-17.0132
lidocaine	-16.9575
zomepirac	-16.8905
pridinol	-16.7611
genistein	-16.7605
iloprost	-16.7204
cefixime	-16.3826
vidarabine	-16.3737
aminohippuric.acid	-16.2257
ribostamycin	-16.1248
alprenolol	-16.102
triamcinolone	-15.9339
rosiglitazone	-15.9034
metacycline	-15.8957
allantoin	-15.842
CP.690334.01	-15.7948
Y.27632	-15.78
X6.bromoindirubin.3..oxime	-15.7709
disulfiram	-15.699
SB.202190	-15.6624
chlorambucil	-15.567
oxolamine	-15.5343
homatropine	-15.4947
retrorsine	-15.3986
co.dergocrine.mesilate	-15.3636
adenosine.phosphate	-15.3073
pheniramine	-15.3025
levopropoxyphene	-15.1873
debrisoquine	-15.1278
dantrolene	-15.1143
Chicago.Sky.Blue.6B	-15.0766
Prestwick.691	-15.0024
esculetin	-14.9586
Prestwick.1083	-14.8981
protoveratrine.A	-14.8748
letrozole	-14.8113
pepstatin	-14.8066
flunixin	-14.7685
mifepristone	-14.5297
phenazone	-14.5288
loracarbef	-14.4866
betamethasone	-14.4589
PHA.00851261E	-14.3545
pilocarpine	-14.1948
etynodiol	-14.1342
betulinic.acid	-14.063
X....catechin	-14.0177
tinidazole	-13.9775
X5286656	-13.9574
X10.methoxyharmalan	-13.9132
pivmecillinam	-13.9117
etamsylate	-13.8959
propantheline.bromide	-13.6735
X....chelidonine	-13.6676
fludrocortisone	-13.6175
bupivacaine	-13.6039
sulfamethoxazole	-13.5669
galantamine	-13.5225
arcaine	-13.3182
cyproterone	-13.2137
niridazole	-13.1564
nadolol	-13.1053
procyclidine	-13.0931
dapsone	-12.9607
NS.398	-12.8875
N.acetyl.L.leucine	-12.8538
X0198306.0000	-12.844
pargyline	-12.818
thiamphenicol	-12.8011
valproic.acid	-12.7835
Prestwick.1084	-12.7702
isoflupredone	-12.5507
caffeic.acid	-12.498
midecamycin	-12.4718
sulpiride	-12.4047
X6.azathymine	-12.3188
carbamazepine	-12.3105
iopamidol	-12.1956
medrysone	-12.1563
pempidine	-12.1058
cicloheximide	-11.9949
F0447.0125	-11.9473
meclofenoxate	-11.9291
amantadine	-11.9066
oxybutynin	-11.8587
hexylcaine	-11.829
sulfadimethoxine	-11.6956
fluvastatin	-11.6938
epirizole	-11.6763
sulfametoxydiazine	-11.6037
orlistat	-11.5916
monobenzone	-11.5396
SC.58125	-11.5393
oxamniquine	-11.3402
dexpanthenol	-11.281
flumequine	-11.2357
X....atenolol	-11.1535
X5211181	-10.9595
chlorhexidine	-10.9125
benzathine.benzylpenicillin	-10.8635
paroxetine	-10.8625
levodopa	-10.7945
nifurtimox	-10.6208
praziquantel	-10.5869
Prestwick.857	-10.5459
streptozocin	-10.5261
sotalol	-10.5238
paracetamol	-10.4877
troglitazone	-10.4845
dexibuprofen	-10.4659
fursultiamine	-10.4403
hexamethonium.bromide	-10.4366
SB.203580	-10.3942
tiapride	-10.389
thiamine	-10.3548
chrysin	-10.3496
spaglumic.acid	-10.3405
homosalate	-10.2519
minaprine	-10.2023
pentolonium	-10.1795
fluvoxamine	-10.1221
levcycloserine	-10.0605
estradiol	-10.0506
bemegride	-10.031
guanadrel	-10.0255
bucladesine	-10.005
ribavirin	-9.98688
cyanocobalamin	-9.98433
pirinixic.acid	-9.9776
mefexamide	-9.96002
famotidine	-9.9079
eucatropine	-9.86854
dl.alpha.tocopherol	-9.73273
esculin	-9.67609
penbutolol	-9.65509
naloxone	-9.63903
monastrol	-9.5337
mefloquine	-9.37972
corynanthine	-9.22145
cefalexin	-9.20593
guanfacine	-9.00283
meticrane	-8.9991
naftopidil	-8.98272
danazol	-8.90459
crotamiton	-8.87642
diclofenac	-8.84904
sulconazole	-8.76742
propranolol	-8.72736
cefadroxil	-8.68878
carisoprodol	-8.65915
palmatine	-8.62609
gliquidone	-8.53835
aminophylline	-8.52525
topiramate	-8.49326
raloxifene	-8.48885
canadine	-8.47256
azapropazone	-8.42696
edrophonium.chloride	-8.42458
tyloxapol	-8.4178
benzylpenicillin	-8.3773
molsidomine	-8.34129
bisoprolol	-8.31598
bumetanide	-8.28286
piroxicam	-8.23657
netilmicin	-8.23655
fluorometholone	-8.18642
parbendazole	-8.17234
trimethylcolchicinic.acid	-8.12091
meclocycline	-8.11519
trimethobenzamide	-8.1118
procainamide	-8.02264
sulfathiazole	-8.02221
antazoline	-8.01943
pralidoxime	-7.96267
zalcitabine	-7.85674
cimetidine	-7.80752
tropicamide	-7.75441
chlormezanone	-7.73226
dequalinium.chloride	-7.72817
raubasine	-7.67605
iopanoic.acid	-7.58756
apomorphine	-7.5783
lorglumide	-7.52102
piretanide	-7.51709
diethylstilbestrol	-7.51687
promethazine	-7.48205
spiradoline	-7.45836
cefuroxime	-7.38681
oxymetazoline	-7.38421
thiostrepton	-7.35144
Prestwick.682	-7.3298
fenoprofen	-7.30596
pyrantel	-7.24699
carbarsone	-7.2185
pancuronium.bromide	-7.17975
pyrithyldione	-7.13903
Prestwick.981	-7.13009
butacaine	-7.12182
erythromycin	-7.09377
fosfosal	-7.01494
doxepin	-6.95486
dacarbazine	-6.95416
apramycin	-6.89593
SR.95531	-6.89173
X5279552	-6.8804
desoxycortone	-6.85572
glipizide	-6.8549
decitabine	-6.85336
metronidazole	-6.83906
X5194442	-6.8384
monorden	-6.83037
metyrapone	-6.82445
lumicolchicine	-6.70568
quinethazone	-6.69589
X5152487	-6.68884
hyoscyamine	-6.6835
X4.hydroxyphenazone	-6.68121
kinetin	-6.62258
molindone	-6.61917
aciclovir	-6.58797
mepacrine	-6.58478
alvespimycin	-6.44492
methanthelinium.bromide	-6.31748
tetrandrine	-6.30369
articaine	-6.26788
oleandomycin	-6.25652
suprofen	-6.24914
isradipine	-6.17273
mebeverine	-6.10982
salsolinol	-6.07594
thapsigargin	-6.01601
rofecoxib	-6.00499
atractyloside	-5.93993
santonin	-5.89597
nisoxetine	-5.82949
glycocholic.acid	-5.77614
lincomycin	-5.77573
metformin	-5.76898
ajmaline	-5.73914
estrone	-5.72366
alfaxalone	-5.71683
PF.01378883.00	-5.6072
dyclonine	-5.56867
atropine	-5.56171
methocarbamol	-5.55614
valdecoxib	-5.54843
equilin	-5.4598
bacampicillin	-5.45427
ciclacillin	-5.38758
DL.PPMP	-5.35207
eldeline	-5.31924
bephenium.hydroxynaphthoate	-5.31293
brinzolamide	-5.29452
noscapine	-5.27533
gelsemine	-5.20251
PF.00539745.00	-5.18928
X3.hydroxy.DL.kynurenine	-5.16736
scopolamine.N.oxide	-5.15849
spiramycin	-5.06297
griseofulvin	-5.05525
triflupromazine	-4.96905
acetylsalicylsalicylic.acid	-4.90636
phenacetin	-4.89146
butyl.hydroxybenzoate	-4.86345
X15.S..15.methylprostaglandin.E2	-4.74737
nizatidine	-4.73625
hydrastinine	-4.72102
mianserin	-4.62018
lisuride	-4.57095
nicotinic.acid	-4.49437
prasterone	-4.4402
pyridoxine	-4.41798
fluorocurarine	-4.40478
stachydrine	-4.34856
PNU.0230031	-4.29706
capsaicin	-4.28618
suramin.sodium	-4.24086
sulmazole	-4.23798
etodolac	-4.23397
diflunisal	-4.20206
dropropizine	-4.19557
parthenolide	-4.15351
vinblastine	-4.09895
scopoletin	-4.07707
lymecycline	-4.07142
naringenin	-4.06531
PHA.00745360	-4.0568
X....MK.801	-4.04787
amodiaquine	-4.02869
X2.aminobenzenesulfonamide	-3.96585
doxylamine	-3.96412
sulfasalazine	-3.89699
PHA.00846566E	-3.85207
harpagoside	-3.83682
furaltadone	-3.81926
fluocinonide	-3.81895
pirenzepine	-3.81677
fenspiride	-3.78776
velnacrine	-3.71985
sulfadiazine	-3.69133
tacrolimus	-3.626
proguanil	-3.57935
resveratrol	-3.51856
X7.aminocephalosporanic.acid	-3.51567
theophylline	-3.51462
etamivan	-3.49605
sulfaguanidine	-3.47621
dosulepin	-3.40727
etiocholanolone	-3.3932
ketorolac	-3.36474
minocycline	-3.35143
Trolox.C	-3.33551
verteporfin	-3.32596
naltrexone	-3.31667
nifenazone	-3.28936
napelline	-3.26504
moracizine	-3.26182
ampicillin	-3.2378
lomefloxacin	-3.23651
pheneticillin	-3.19732
piromidic.acid	-3.10705
azaperone	-3.09975
mexiletine	-2.9513
meglumine	-2.9003
methotrexate	-2.87599
enoxacin	-2.8422
trapidil	-2.7463
Prestwick.864	-2.71172
todralazine	-2.69895
Prestwick.689	-2.69399
atracurium.besilate	-2.68811
amiprilose	-2.67114
idazoxan	-2.63909
N.acetyl.L.aspartic.acid	-2.5753
lactobionic.acid	-2.56126
dihydrostreptomycin	-2.52022
hydroquinine	-2.47686
gliclazide	-2.4732
canrenoic.acid	-2.39868
chenodeoxycholic.acid	-2.38681
riluzole	-2.38388
SR.95639A	-2.36296
ioxaglic.acid	-2.33974
Prestwick.692	-2.31061
X3.acetamidocoumarin	-2.31055
latamoxef	-2.30711
oxybuprocaine	-2.2648
BCB000038	-2.2638
dimenhydrinate	-2.2583
piperacetazine	-2.24017
serotonin	-2.22159
propidium.iodide	-2.19513
urapidil	-2.1928
dimethadione	-2.19167
aminocaproic.acid	-2.184
clindamycin	-2.13857
fendiline	-2.13201
naproxen	-2.11895
carbinoxamine	-2.10523
seneciphylline	-2.0992
cefotaxime	-1.99414
rolipram	-1.96672
metoclopramide	-1.96242
alfuzosin	-1.93285
X5224221	-1.90363
aceclofenac	-1.88086
timolol	-1.86454
adipiodone	-1.8576
betazole	-1.78976
cinoxacin	-1.78793
fenofibrate	-1.77762
ifosfamide	-1.75363
isoniazid	-1.74414
physostigmine	-1.71968
amikacin	-1.70704
quinpirole	-1.66867
atovaquone	-1.63121
trimethoprim	-1.62817
colistin	-1.62787
gallamine.triethiodide	-1.61871
X5151277	-1.59754
X5248896	-1.5638
chlorogenic.acid	-1.55099
pinacidil	-1.5404
ambroxol	-1.52771
lobeline	-1.49276
amiloride	-1.46826
metrifonate	-1.45742
ioversol	-1.39022
Prestwick.860	-1.38928
N.acetylmuramic.acid	-1.34734
naftidrofuryl	-1.3417
ketoprofen	-1.34144
yohimbine	-1.33846
orphenadrine	-1.26965
L.methionine.sulfoximine	-1.26472
metolazone	-1.22992
droperidol	-1.18224
sulfacetamide	-1.1343
etidronic.acid	-1.10557
mimosine	-1.07682
merbromin	-1.07057
fusaric.acid	-1.05474
phenelzine	-1.0399
X5140203	-1.01722
captopril	-0.973736
aconitine	-0.967646
chlorphenesin	-0.939414
levamisole	-0.913156
Prestwick.1100	-0.912439
gabapentin	-0.909223
benzonatate	-0.904561
etofenamate	-0.872522
phentolamine	-0.872454
testosterone	-0.852331
ganciclovir	-0.839547
etofylline	-0.810656
gibberellic.acid	-0.801412
hydrastine.hydrochloride	-0.788532
cromoglicic.acid	-0.781889
pindolol	-0.736835
ursolic.acid	-0.711348
noretynodrel	-0.672277
denatonium.benzoate	-0.668079
Prestwick.972	-0.640162
isocarboxazid	-0.572608
eticlopride	-0.553563
trimetazidine	-0.54538
phenazopyridine	-0.468977
melatonin	-0.430599
X5186223	-0.39844
zuclopenthixol	-0.324129
methoxamine	-0.276563
bromperidol	-0.256845
desipramine	-0.247808
zidovudine	-0.2188
octopamine	-0.218787
cinchonine	-0.201019
sulfamethizole	-0.144743
abamectin	-0.136124
fulvestrant	-0.132108
kaempferol	-0.0952936
pentoxifylline	-0.0878261
indapamide	-0.0563357
indoprofen	-0.0237252
ciprofloxacin	-0.0176588
ronidazole	-0.00539653
naphazoline	0.0563444
vinpocetine	0.0764847
terguride	0.0786112
ethambutol	0.129017
azlocillin	0.144066
conessine	0.144554
epitiostanol	0.175794
sulfaphenazole	0.20498
alimemazine	0.206326
isometheptene	0.230086
carcinine	0.277326
altizide	0.292353
ethoxyquin	0.342845
meteneprost	0.372879
sulfafurazole	0.394621
pipenzolate.bromide	0.397022
flavoxate	0.397084
calcium.folinate	0.406648
cisapride	0.414724
metrizamide	0.485998
Prestwick.1080	0.585796
hesperidin	0.595873
blebbistatin	0.629276
sulfabenzamide	0.635996
morantel	0.638999
amoxapine	0.65544
terazosin	0.671051
flecainide	0.690444
harmaline	0.694679
Prestwick.983	0.707987
skimmianine	0.721131
fluoxetine	0.724765
tetroquinone	0.795955
demeclocycline	0.799793
furosemide	0.80194
phenindione	0.809168
diperodon	0.819484
piperacillin	0.834032
roxarsone	0.841913
trihexyphenidyl	0.87347
pirlindole	0.877618
spectinomycin	0.885124
quipazine	0.924258
X2.6.dimethylpiperidine	0.927305
practolol	0.95832
hydroxyzine	0.958934
chloropyramine	1.01258
clorsulon	1.02773
Prestwick.665	1.02915
lysergol	1.05781
rifabutin	1.10165
thiamazole	1.13865
enalapril	1.14598
difenidol	1.15237
zoxazolamine	1.15407
flunarizine	1.25707
methazolamide	1.27277
ceftazidime	1.28192
ozagrel	1.33443
nialamide	1.38613
levobunolol	1.41277
hydroxyachillin	1.41341
cycloserine	1.41904
guaifenesin	1.45018
piracetam	1.45202
xylometazoline	1.48646
benzamil	1.50011
prednisone	1.53853
tacrine	1.54906
etomidate	1.58475
papaverine	1.59144
diltiazem	1.6565
methacholine.chloride	1.66586
X5149715	1.75985
benserazide	1.7698
cyclobenzaprine	1.78186
cortisone	1.78819
chlorprothixene	1.78945
methyldopate	1.79187
sulfanilamide	1.81698
dirithromycin	1.84004
benfotiamine	1.84039
hydroflumethiazide	1.84742
bicuculline	1.85605
ticarcillin	1.87856
picotamide	1.89594
decamethonium.bromide	1.93076
bufexamac	1.96093
cyclopenthiazide	1.99685
trazodone	2.00426
chloroquine	2.0741
clidinium.bromide	2.10358
sparteine	2.17222
furazolidone	2.18774
selegiline	2.20247
X5155877	2.20785
isotretinoin	2.20963
mebhydrolin	2.2113
apigenin	2.39208
cefotetan	2.3977
meprylcaine	2.40613
sulfadoxine	2.43577
tetrahydroalstonine	2.47569
CP.320650.01	2.50087
diprophylline	2.50441
labetalol	2.54052
metanephrine	2.63447
triprolidine	2.65085
minoxidil	2.65787
Prestwick.967	2.69147
pyrimethamine	2.69636
methylprednisolone	2.70778
myosmine	2.73138
xylazine	2.75816
benzthiazide	2.76332
ketotifen	2.76725
tranylcypromine	2.81698
levonorgestrel	2.89231
androsterone	2.89476
proxyphylline	2.91648
alpha.yohimbine	2.92605
sulfapyridine	2.93888
gentamicin	2.99491
repaglinide	3.03653
norfloxacin	3.04689
pentamidine	3.07072
pergolide	3.1474
X5252917	3.15873
chlorzoxazone	3.20431
ketanserin	3.22298
lomustine	3.24897
nalbuphine	3.25931
thalidomide	3.27787
theobromine	3.30919
karakoline	3.35726
finasteride	3.38754
ursodeoxycholic.acid	3.41092
levothyroxine.sodium	3.47334
progesterone	3.47586
cefamandole	3.55185
viomycin	3.56762
buspirone	3.57968
paromomycin	3.61668
isosorbide	3.68558
glimepiride	3.70524
vancomycin	3.71161
trioxysalen	3.73783
cinnarizine	3.76775
clebopride	3.79983
midodrine	3.80765
tranexamic.acid	3.92212
coralyne	3.94976
ornidazole	4.00643
X16.phenyltetranorprostaglandin.E2	4.01831
convolamine	4.03539
Prestwick.1103	4.05563
ricinine	4.11172
ramipril	4.13324
ondansetron	4.15118
moxonidine	4.17782
S.propranolol	4.17966
neomycin	4.18307
boldine	4.20514
tetracycline	4.20736
tiaprofenic.acid	4.27998
phenylpropanolamine	4.28833
alcuronium.chloride	4.2938
cyclic.adenosine.monophosphate	4.30091
securinine	4.33561
memantine	4.33881
altretamine	4.33961
X3.acetylcoumarin	4.39086
methylergometrine	4.45966
harmol	4.46443
clobetasol	4.47527
diloxanide	4.48585
norethisterone	4.50906
brompheniramine	4.51382
ketoconazole	4.56334
dipyridamole	4.60013
ethionamide	4.61304
isoxsuprine	4.62376
carbenoxolone	4.654
NU.1025	4.66718
folic.acid	4.72675
pentetic.acid	4.74249
tocainide	4.76615
cefoxitin	4.77696
guanabenz	4.81515
CP.863187	4.82883
calycanthine	4.85481
cefazolin	4.86166
tamoxifen	4.87255
amoxicillin	4.87542
chlorphenamine	4.90677
harman	4.93288
sulfaquinoxaline	4.94625
diphemanil.metilsulfate	4.97795
prenylamine	4.99129
ifenprodil	5.02857
bergenin	5.04346
copper.sulfate	5.0553
clenbuterol	5.13501
amprolium	5.17797
Prestwick.642	5.19342
gemfibrozil	5.20301
tetracaine	5.20923
cefepime	5.31158
diazoxide	5.31926
hemicholinium	5.37221
dihydroergotamine	5.40195
sulfamerazine	5.41132
iodixanol	5.41906
tanespimycin	5.4223
phenanthridinone	5.42785
remoxipride	5.43653
alverine	5.55655
chlortetracycline	5.56101
nifedipine	5.56348
amylocaine	5.60102
sulfadimidine	5.66758
bacitracin	5.71197
liothyronine	5.8256
metergoline	5.82976
ethotoin	5.87073
clofilium.tosylate	5.89823
cefmetazole	5.9294
dehydrocholic.acid	5.94657
foliosidine	6.00577
proglumide	6.01491
butoconazole	6.06487
cyclizine	6.08339
clemizole	6.08379
tetramisole	6.08432
kanamycin	6.1324
telenzepine	6.15127
hesperetin	6.1586
meclofenamic.acid	6.1992
acetylsalicylic.acid	6.2117
imidurea	6.21902
epivincamine	6.25208
laudanosine	6.26903
bethanechol	6.31003
cefsulodin	6.31006
nordihydroguaiaretic.acid	6.36533
biperiden	6.37884
cytisine	6.41473
zaprinast	6.42395
methylbenzethonium.chloride	6.47269
artemisinin	6.48294
dizocilpine	6.50363
homochlorcyclizine	6.57305
carteolol	6.57763
atropine.methonitrate	6.61993
hycanthone	6.62391
rilmenidine	6.62435
acetazolamide	6.62657
thioperamide	6.73157
proadifen	6.83059
dinoprostone	6.84456
mesoridazine	6.84669
CP.944629	6.85735
ellipticine	7.03598
butamben	7.03957
risperidone	7.04803
monocrotaline	7.0785
probucol	7.11553
rimexolone	7.12712
tremorine	7.13755
disopyramide	7.15725
acemetacin	7.18478
rescinnamine	7.21498
novobiocin	7.2829
ciclosporin	7.33655
oxetacaine	7.38796
aminophenazone	7.3953
acenocoumarol	7.39825
nifuroxazide	7.4163
trimethadione	7.44191
Prestwick.559	7.47808
triflusal	7.48452
oxprenolol	7.487
florfenicol	7.49569
cefalonium	7.58282
colecalciferol	7.59269
etanidazole	7.6574
pentoxyverine	7.69395
benzydamine	7.74955
isopropamide.iodide	7.83328
ethosuximide	7.84285
solasodine	7.88925
tenoxicam	7.92894
estropipate	7.96419
Prestwick.664	8.01385
cloxacillin	8.03986
piperine	8.08238
tolfenamic.acid	8.08851
X5186324	8.10505
suloctidil	8.14159
methoxsalen	8.20351
X5182598	8.21113
mepenzolate.bromide	8.2329
geldanamycin	8.31111
carbachol	8.40578
maprotiline	8.4271
dexpropranolol	8.47255
nimesulide	8.48622
nalidixic.acid	8.50822
cefalotin	8.52537
drofenine	8.56337
metoprolol	8.586
bambuterol	8.64347
sisomicin	8.65742
sodium.phenylbutyrate	8.69395
suxibuzone	8.69988
milrinone	8.71626
nicergoline	8.72563
adrenosterone	8.73707
pipemidic.acid	8.76367
nilutamide	8.79322
gramine	8.80867
pramocaine	8.85175
demecarium.bromide	8.87673
betonicine	8.91615
natamycin	8.92057
sulfamethoxypyridazine	8.92573
clozapine	8.94397
ofloxacin	8.95242
saquinavir	8.97032
tiabendazole	8.97692
dicoumarol	9.01551
trichlormethiazide	9.0165
scoulerine	9.0272
vinburnine	9.13047
PF.00539758.00	9.22
chlorpropamide	9.2752
cefaclor	9.32348
idoxuridine	9.34903
bromocriptine	9.39728
metampicillin	9.40525
flufenamic.acid	9.41665
biotin	9.4806
estriol	9.4994
carbimazole	9.54773
procarbazine	9.60441
epiandrosterone	9.60544
leflunomide	9.6283
probenecid	9.6429
tonzonium.bromide	9.64366
aminoglutethimide	9.71821
quinidine	9.75635
clopamide	9.75775
asiaticoside	9.7947
bezafibrate	9.83782
nomifensine	9.89356
ascorbic.acid	9.96695
harmalol	10.0005
nipecotic.acid	10.0504
iopromide	10.0534
clemastine	10.0872
benperidol	10.1092
nicardipine	10.1213
X5114445	10.146
X......catechin	10.1571
semustine	10.1893
pioglitazone	10.2158
khellin	10.392
tribenoside	10.4084
citalopram	10.4274
mefenamic.acid	10.4399
moroxydine	10.5316
thioguanosine	10.5395
tobramycin	10.6725
roxithromycin	10.6827
DL.thiorphan	10.8502
iohexol	10.9227
ranitidine	10.9345
glibenclamide	10.9477
zimeldine	10.9744
cefapirin	10.9801
protriptyline	10.9875
glafenine	10.9999
alfadolone	11.0034
ramifenazone	11.004
cinchonidine	11.0134
tubocurarine.chloride	11.0402
citiolone	11.0832
tropine	11.1121
cloperastine	11.157
atropine.oxide	11.19
zardaverine	11.1953
trifluridine	11.2139
lithocholic.acid	11.2281
phensuximide	11.2523
azathioprine	11.2575
depudecin	11.2597
tolazoline	11.29
felbinac	11.3243
flucloxacillin	11.4738
fipexide	11.4912
fusidic.acid	11.4963
buflomedil	11.5161
ceforanide	11.6345
pivampicillin	11.6419
amrinone	11.644
meptazinol	11.7529
salsolidin	11.7554
adiphenine	11.7582
diphenhydramine	11.7943
troleandomycin	11.8071
colforsin	11.8141
oxyphenbutazone	11.8751
tolmetin	11.8879
ipratropium.bromide	11.9296
piribedil	11.9756
moxisylyte	11.9802
dorzolamide	12.015
Prestwick.1085	12.0178
aztreonam	12.028
haloperidol	12.1212
cefotiam	12.1946
Prestwick.674	12.2337
harmine	12.2471
clotrimazole	12.2644
dioxybenzone	12.2705
bretylium.tosilate	12.3053
alexidine	12.3502
anabasine	12.3575
acepromazine	12.3579
betaxolol	12.4188
thiocolchicoside	12.4318
tiletamine	12.4869
cetirizine	12.5133
dipivefrine	12.6491
heliotrine	12.8281
tetryzoline	12.8767
nortriptyline	12.8789
R.atenolol	12.9324
torasemide	12.9551
baclofen	12.9571
corticosterone	13.0142
hydrocotarnine	13.0568
meclozine	13.0729
sulfamonomethoxine	13.0747
dobutamine	13.0828
arecoline	13.0924
isoconazole	13.138
thioproperazine	13.1612
rifampicin	13.2184
acetohexamide	13.2253
riboflavin	13.2768
norcyclobenzaprine	13.2933
nocodazole	13.3821
enilconazole	13.4075
phthalylsulfathiazole	13.488
promazine	13.5028
X3.nitropropionic.acid	13.5368
canavanine	13.5637
ebselen	13.6049
bupropion	13.6504
etilefrine	13.759
nitrofurantoin	13.8401
nadide	13.8606
chloramphenicol	13.9211
cyproheptadine	13.9325
benzocaine	13.9575
berberine	13.9596
Prestwick.984	13.9647
loperamide	13.9665
propylthiouracil	14.0212
levocabastine	14.1565
deferoxamine	14.1606
metixene	14.1818
rolitetracycline	14.2768
iproniazid	14.286
Prestwick.920	14.3531
cinchocaine	14.3656
X5230742	14.3953
ampyrone	14.4148
hecogenin	14.4699
mafenide	14.4736
pimethixene	14.5683
omeprazole	14.6336
neostigmine.bromide	14.6508
tiratricol	14.6621
bendroflumethiazide	14.7032
hymecromone	14.7522
etacrynic.acid	14.7798
gabexate	14.8373
streptomycin	14.8752
oxolinic.acid	14.9366
propoxycaine	15.0939
SC.560	15.2842
naringin	15.2957
chloropyrazine	15.4225
pizotifen	15.4499
succinylsulfathiazole	15.4819
clomifene	15.5314
solanine	15.5561
piperidolate	15.6229
triamterene	15.6375
ergocalciferol	15.6413
dinoprost	15.7312
flutamide	15.7751
luteolin	15.7893
cyclopentolate	15.8728
paclitaxel	15.9027
mephenesin	15.9597
racecadotril	15.9744
amiodarone	16.0192
spiperone	16.0773
calcium.pantothenate	16.2086
LY.294002	16.2238
oxytetracycline	16.2495
ginkgolide.A	16.2577
cytochalasin.B	16.2703
vorinostat	16.2972
cotinine	16.3021
dicloxacillin	16.3876
dextromethorphan	16.4413
scopolamine	16.5831
pirenperone	16.6335
benzbromarone	16.6367
doxazosin	16.7013
josamycin	16.7119
vincamine	16.7249
trimipramine	16.7508
betahistine	16.8374
pseudopelletierine	17.021
delsoline	17.0937
niflumic.acid	17.1653
diphenylpyraline	17.2479
xamoterol	17.2699
clomipramine	17.6386
etifenin	17.6816
X6.benzylaminopurine	17.738
acebutolol	17.7613
prilocaine	17.848
ritodrine	17.9464
cefoperazone	18.042
chlortalidone	18.0962
mepyramine	18.1758
clofazimine	18.3285
flupentixol	18.3884
primidone	18.5337
loxapine	18.5338
naftifine	18.5838
oxedrine	18.6943
nimodipine	18.7724
X5255229	18.8063
W.13	18.8195
oxybenzone	18.8382
Prestwick.1082	18.8714
indometacin	18.8801
X5162773	18.8833
verapamil	18.9599
nabumetone	19.0634
miconazole	19.0677
ikarugamycin	19.1661
ethisterone	19.2389
AG.028671	19.2418
doxorubicin	19.2548
monensin	19.3403
ivermectin	19.41
chlorcyclizine	19.5016
talampicillin	19.511
H.89	19.5653
flurbiprofen	19.7791
fluspirilene	19.8611
albendazole	19.8798
reserpine	19.9164
famprofazone	19.9852
domperidone	20.0564
mephentermine	20.1626
pararosaniline	20.2084
erastin	20.2886
syrosingopine	20.3224
prazosin	20.3301
picrotoxinin	20.3405
sertaconazole	20.4789
X....isoprenaline.1	20.5225
alpha.estradiol	20.7914
iobenguane	20.9477
perhexiline	21.0398
hydrochlorothiazide	21.177
quinostatin	21.1932
myricetin	21.3833
isoetarine	21.5593
isocorydine	21.5736
mecamylamine	21.6286
nefopam	21.6703
bepridil	21.7012
celecoxib	21.79
fenoterol	21.812
guanethidine	21.9992
phenformin	22.0208
perphenazine	22.0218
dihydroergocristine	22.0253
docosahexaenoic.acid.ethyl.ester	22.092
oxantel	22.3126
mesalazine	22.4037
ethaverine	22.463
methyldopa	22.5978
lycorine	22.6874
propafenone	22.7183
dicycloverine	22.7515
mephenytoin	22.9188
dienestrol	22.9673
tolazamide	23.0887
pentetrazol	23.2432
terconazole	23.3897
butirosin	23.4054
orciprenaline	23.423
lidoflazine	23.5801
levomepromazine	23.5891
vanoxerine	23.5971
lobelanidine	23.6451
thiethylperazine	23.6653
clorgiline	23.7874
nitrofural	24.3479
iocetamic.acid	24.4193
N6.methyladenosine	24.4264
LM.1685	24.5647
kawain	25.0281
bisacodyl	25.0441
metamizole.sodium	25.1697
vigabatrin	25.3889
MG.132	25.7044
lynestrenol	25.7209
fenbufen	25.7968
tracazolate	25.9474
metitepine	26.0719
profenamine	26.0942
nitrendipine	26.2376
bromopride	26.3735
ciprofibrate	26.8333
C.75	26.9981
withaferin.A	27.1735
clonidine	27.2832
puromycin	27.3255
quercetin	27.3311
tretinoin	27.592
scriptaid	27.6762
podophyllotoxin	27.709
hexestrol	28.5706
imipenem	28.8014
oxaprozin	29.0018
X11.deoxy.16.16.dimethylprostaglandin.E2	29.1817
azacitidine	29.2236
terbutaline	29.7443
corbadrine	30.2972
azacyclonol	30.4728
X....isoprenaline	30.5201
benfluorex	30.7936
imipramine	30.9974
cobalt.chloride	31.0015
hydralazine	31.2586
deptropine	31.46
propofol	31.791
IC.86621	31.9264
amitriptyline	32.2665
PHA.00767505E	32.9941
strophanthidin	33.4209
X0179445.0000	33.7516
colchicine	34.1803
antimycin.A	34.1915
ticlopidine	34.3173
CP.319743	34.3294
pimozide	34.4796
X5109870	34.526
lasalocid	34.6159
daunorubicin	34.9144
quinisocaine	35.0057
felodipine	35.0167
X15.delta.prostaglandin.J2	35.1285
metaraminol	35.4242
terfenadine	35.5061
mitoxantrone	35.8795
nystatin	36.046
alprostadil	36.1518
rotenone	36.3916
tyrphostin.AG.1478	36.5328
etoposide	36.7731
staurosporine	37.3874
salbutamol	37.7086
X0316684.0000	38.6103
astemizole	39.4707
rottlerin	40.9757
niclosamide	41.3859
econazole	41.6554
fasudil	41.763
X0173570.0000	41.9917
trifluoperazine	42.003
ouabain	42.0624
wortmannin	43.7717
prochlorperazine	44.5115
chlorpromazine	44.8295
digoxin	45.2692
hexetidine	45.314
sanguinarine	45.3638
tyrphostin.AG.825	45.6798
pyrvinium	46.8123
PF.00562151.00	47.1694
gossypol	47.3073
SC.19220	47.4324
lovastatin	49.0233
beta.escin	49.1232
STOCK1N.28457	49.6136
X5253409	49.8427
STOCK1N.35215	50.0112
irinotecan	50.0945
ionomycin	50.2017
digitoxigenin	50.813
ciclopirox	51.8746
emetine	51.9458
X1.4.chrysenequinone	52.5271
fluphenazine	52.9896
digoxigenin	53.0608
BW.B70C	55.4004
celastrol	59.7255
proscillaridin	61.3116
piperlongumine	61.5367
helveticoside	62.0209
fenbendazole	62.17
lanatoside.C	63.9479
MS.275	64.1373
amphotericin.B	64.2294
mebendazole	64.8156
anisomycin	65.3099
cephaeline	65.4406
thioridazine	68.4189
X8.azaguanine	71.4716
primaquine	75.5729
MG.262	84.0355
cantharidin	85.4719
trichostatin.A	86.8785
camptothecin	94.2706
PF.00875133.00	100.972
X4.5.dianilinophthalimide	105.711
menadione	108.53
arachidonyltrifluoromethane	136.791
PHA.00816795	236.273
STOCK1N.35696	244.034
MK.886	418.11
exisulind	501.982
butein	1652.89
mercaptopurine	2335.61
